# Supplementary material for: HiChIP: a high-throughput pipeline for integrative analysis of ChIP-Seq data
Source: BMC Bioinformatics. 2014 Aug 15;15(1):280. doi: 10.1186/1471-2105-15-280 (PMC4152589; doi:10.1186/1471-2105-15-280)
Supplement: Supplementary file 1 — Additional file 1: Table S1: Complexity of NFKB ChIP-Seq IP and control libraries. Table S2. Number of consistent peaks at different IDR values. ER ChIP-Seq datasets from MCF-7 cell line were used. Table S3. Summary of IDR analysis of ER ChIP-Seq data. Table S4. A snapshot of output from GO enrichment analysis. ER ChIP-Seq library IP_1 (GSM798423, MCF-7 cell line) was used. Table S5. Duplicate level in six H3K27me3 ChIP-Seq libraries. (XLS 68 KB) [file 12859_2014_6551_MOESM1_ESM.xls]

## Sheet: Table S1
	Table S1 Complexity of NFKB ChIP-Seq IP and control libraries
	Library	A	B	C	B/C	A/B
	GM12878_Input_IgG_rep1	12.47	12.7	19.41	0.6543	0.9821
	GM12878_Input_IgG_rep2	9.43	10.02	10.66	0.9402	0.9417
	GM12878_NFKB_IP_rep1	15.61	16.96	18.48	0.9178	0.9205
	GM12878_NFKB_IP_rep2	12.44	12.7	12.99	0.9779	0.9796
	GM12891_Input_IgG_rep1	6.58	7.29	8.07	0.903	0.9032
	GM12891_Input_IgG_rep2	4.12	4.93	5.89	0.8378	0.8356
	GM12891_NFKB_IP_rep1	9.52	10.32	11.2	0.9212	0.9226
	GM12891_NFKB_IP_rep2	12.66	13.96	15.48	0.9016	0.9067
	Raw sequence data are from http://hgdownload.cse.ucsc.edu/goldenPath/hg18/encodeDCC/wgEncodeYaleChIPseq
	A: Genomic positions with a single uniquely mapped read
	B: Genomic positions with >=1 uniquely mapped read
	C: Total number of uniquely mapped reads

## Sheet: Table S2
	Table S2 Number of consistent peaks at different IDR values
	idr	idr_r00	idr_r10	idr_r12	idr_r20
	0.01	26971	22382	21224	14286
	0.02	29354	25009	23801	15942
	0.03	31009	26880	25632	17205
	0.04	32295	28366	27087	18291
	0.05	33448	29625	28336	19205
	0.06	34506	30804	29489	20010
	0.07	35483	31888	30563	20759
	0.08	36410	32902	31559	21431
	0.09	37291	33852	32496	22045
	0.1	38121	34746	33379	22607
	0.11	38924	35581	34233	23124
	0.12	39708	36370	35074	23611
	0.13	40488	37121	35908	24079
	0.14	41261	37838	36730	24531
	0.15	42025	38533	37545	24972
	0.16	42783	39219	38359	25404
	0.17	43538	39893	39169	25825
	0.18	44290	40549	39972	26241
	0.19	45033	41195	40777	26655
	0.2	45775	41831	41586	27068
	0.21	46516	42461	42403	27481
	0.22	47258	43095	43226	27896
	0.23	47999	43735	44055	28311
	0.24	48741	44381	44884	28732
	0.25	49488	45033	45716	29159
	Column labeled with idr_r12, idr_r13, or idr_r23 shows number of shared peaks between biological replicates 1 and 2, 1 and 3, or 2 and 3
	Column labeled with idr_r10, idr_r20, or idr_r30 shows number of shared peaks between pseudoreplicates from biological replicate 1, 2 or 3
	Column labeled with idr_r00 shows number of shared peaks between two pseudoreplicates from pooled IP
	If with two replicates, only idr_r12, idr_r10, idr_r20 and idr_r00 exist, as showed in this table

## Sheet: Table S3
	Table S3 Summary of IDR analysis of ER ChIP-Seq data
	IDR analysis between biological replicates
	IDR_cutoff	Replicate_A	Replicate_A_peak	Replicate_B	Replicate_B_peak	Peak_ratio
	0.01	Replicate1	22382	Replicate2	14286	1.57
	For comparison between pairs of replicates, as listed in columns 2 and 4, respectively
	Columns 3 is the number of shared peaks between pseudo-replicates from the biological replicate shown in column 2
	Columns 5 is the number of shared peaks between pseudo-replicates from biological replicate shown in column 4
	The last column is their ratio (column 3/column 5), which should be between 0.5 and 2
	IDR analysis for pooled IP and individual IPs
	IDR_cutoff	PooledIP_peak	Comparison	Replicate_shared_peak	Peak_ratio
	0.01	26971	Replicate1_vs_2	21224	1.27
	Column 2 is the number of shared peaks called from pseudoreplicates of pooled IP
	Column 4 is the number of shared peaks called between pairs of biological replicates as shown in column 3
	The last column is their ratio at the given IDR cutoff, which should not exceed 2
	There are 21224 conservative peaks and 26971 optimal peaks from merged IP vs. merged input at IDR=0.01

## Sheet: Table S4
	Table S4 A snapshot of output from GO enrichment analysis
	ID	Ontology	Term	Total_hits	Region_hits	Size	Genome_fraction	Raw_pvalues	Corrected_pvalues
	GO:0005515	MF	protein binding	2579	816	280500216	0.098031	2.24e-205	1.01e-203
	GO:0000166	MF	nucleotide binding	2579	381	131773343	0.046053	1.61e-87	1.81e-86
	GO:0046872	MF	metal ion binding	2579	409	175479018	0.061327	6.96e-68	6.96e-67
	GO:0005524	MF	ATP binding	2579	268	92371311	0.032282	4.73e-61	4.26e-60
	GO:0003677	MF	DNA binding	2579	276	105387364	0.036831	2.46e-54	1.58e-53
	GO:0005509	MF	calcium ion binding	2579	154	43007978	0.015031	1.88e-45	9.4e-45
	GO:0004872	MF	receptor activity	2579	223	89630307	0.031324	1.82e-40	8.19e-40
	GO:0003700	MF	sequence-specific DNA binding transcription factor activity	2579	173	61908720	0.021636	2.18e-37	8.92e-37
	GO:0008270	MF	zinc ion binding	2579	256	117169785	0.040949	2.98e-37	1.17e-36
	GO:0016787	MF	hydrolase activity	2579	159	58233494	0.020352	2.59e-33	8.33e-33
	Library: GSM798423_MCF7_1_IP
	column 1: GO term ID
	column 2: category of gene ontology
	column 3: description of the ontology term
	column 4: total number of peaks assigned to the gene regulatory domains
	column 5: total number of peaks associated with a given ontology term
	column 6: regulatory domain size (bp) from genes that are associated with a given ontology term
	column 7: the ratio between regulatory domain size and gap-free genome size for a given ontology term
	column 8: raw p value
	column 9: q value

## Sheet: Table S5
	Table S5 Duplicate level in six H3K27me3 ChIP-Seq libraries
	Library	Source	Replicate	Type*	Size (Mb)	Non_duplicates (M)	Duplicates (M)	Sum (M)	Duplicates (%)	Portion (%)**
	GSM733696	HeLa S3	1	All peaks	198.2	5.89	0.45	6.33	7.05	20.18
	GSM733696	HeLa S3	1	Top peaks	63.15	2.26	0.17	2.43	6.87	7.54
	GSM733696	HeLa S3	1	Non_peak	2889.17	21.04	1.73	22.77	7.62	78.43
	GSM733696	HeLa S3	1	Total	3095.7	27.11	2.21	29.32	7.54	100
	GSM733696	HeLa S3	2	All peaks	250.99	5.98	0.27	6.26	4.36	26.53
	GSM733696	HeLa S3	2	Top peaks	75.01	2.1	0.1	2.19	4.42	9.43
	GSM733696	HeLa S3	2	Non_peak	2836.64	15.74	0.74	16.48	4.51	72.42
	GSM733696	HeLa S3	2	Total	3095.7	21.85	1.03	22.88	4.49	100
	GSM970218	MCF-7	1	All peaks	268.89	10.71	0.43	11.15	3.89	42.55
	GSM970218	MCF-7	1	Top peaks	86.66	4.97	0.29	5.26	5.53	28.57
	GSM970218	MCF-7	1	Non_peak	2820.43	22.63	0.5	23.14	2.17	49.28
	GSM970218	MCF-7	1	Total	3095.7	33.54	1.02	34.56	2.95	100
	GSM970218	MCF-7	2	All peaks	114.7	3.86	0.2	4.05	4.84	13.78
	GSM970218	MCF-7	2	Top peaks	37.21	1.67	0.1	1.77	5.83	7.25
	GSM970218	MCF-7	2	Non_peak	2976.25	25.61	1.14	26.75	4.25	80
	GSM970218	MCF-7	2	Total	3095.7	29.63	1.42	31.05	4.58	100
	GSM945196	GM12878	1	All peaks	143.65	2.21	0.04	2.25	1.99	20.61
	GSM945196	GM12878	1	Top peaks	34.89	0.63	0.01	0.65	2.06	6.14
	GSM945196	GM12878	1	Non_peak	2942.68	8.66	0.17	8.83	1.89	76.63
	GSM945196	GM12878	1	Total	3095.7	10.97	0.22	11.18	1.94	100
	GSM945196	GM12878	2	All peaks	188.71	3.42	0.09	3.5	2.55	24.3
	GSM945196	GM12878	2	Top peaks	47.89	1.05	0.03	1.08	2.66	7.81
	GSM945196	GM12878	2	Non_peak	2899.58	11.29	0.27	11.56	2.34	73.68
	GSM945196	GM12878	2	Total	3095.7	14.8	0.37	15.16	2.43	100
	Reads were mappped to hg19 reference sequence and duplicates were identified using the Picard MarkDuplicates command
	*The non-peak regions are these after excluding regions from -100 bp to +100 bp of all peaks
	*the top peaks refer to the top 10% of the SICER peaks with the smallest FDR
	**Percentage over total duplicates in the library
